# Supplementary material for: Multi-Site Classification of Autism Spectrum Disorder Using Spatially Constrained ICA on Resting-State fMRI Networks
Source: Brain Sci. 2026 Jan 31;16(2):181. doi: 10.3390/brainsci16020181 (PMC12938527; doi:10.3390/brainsci16020181)
Supplement: Supplementary file 1 [file brainsci-16-00181-s001.zip]

Archive with 1 entries (1 files):
- brainsci-4054772-supplementary.pdf
